# Supplementary material for: Cytochalasins as Modulators of Stem Cell Differentiation
Source: Cells. 2024 Feb 25;13(5):400. doi: 10.3390/cells13050400 (PMC10931372; doi:10.3390/cells13050400)
Supplement: Supplementary file 1 [file cells-13-00400-s001.zip]

Archive with 1 entries (1 files):
- cells-2860637-supplementary.pdf
